# Supplementary material for: Extending the Martini 3 Coarse-Grained Force Field to Carbohydrates
Source: J Chem Theory Comput. 2022 Jul 29;18(8):5089–107. doi: 10.1021/acs.jctc.2c00553 (PMC9367002; doi:10.1021/acs.jctc.2c00553)
Supplement: Supplementary file 1 — ct2c00553_si_001.zip [file ct2c00553_si_001.zip]

Archive with 1 entries (1 files):
- carbo2martini3.py
